# Supplementary material for: Discrepancies in Subjective Sleep Quality Between Home and Hospital Settings: Insights of Hypnotic Agents Use with Post-Polysomnography Questionnaire
Source: Diagnostics (Basel). 2025 Dec 11;15(24):3153. doi: 10.3390/diagnostics15243153 (PMC12732203; doi:10.3390/diagnostics15243153)
Supplement: Supplementary file 1 [file diagnostics-15-03153-s001.zip]

Archive with 1 entries (1 files):
- diagnostics-3935959-supplementary.pdf
